# Supplementary material for: Towards an Automated Approach to the Semi-Quantification of [18F]F-DOPA PET in Pediatric-Type Diffuse Gliomas
Source: J Clin Med. 2023 Apr 7;12(8):2765. doi: 10.3390/jcm12082765 (PMC10142802; doi:10.3390/jcm12082765)
Supplement: Supplementary file 1 [file jcm-12-02765-s001.zip]

Archive with 1 entries (1 files):
- jcm-2165788-supplementary.pdf
